# Supplementary material for: Metabolite Profiling and Identification of Sweet/Bitter Taste Compounds in the Growth of Cyclocarya Paliurus Leaves Using Multiplatform Metabolomics
Source: Foods. 2024 Sep 27;13(19):3089. doi: 10.3390/foods13193089 (PMC11475313; doi:10.3390/foods13193089)
Supplement: Supplementary file 1 [file foods-13-03089-s001.zip]

Archive with 1 entries (1 files):
- foods-3176598-supplementary.pdf
